# Supplementary material for: Δ8-THC Induces Up-Regulation of Glutamatergic Pathway Genes in Differentiated SH-SY5Y: A Transcriptomic Study
Source: Int J Mol Sci. 2023 May 30;24(11):9486. doi: 10.3390/ijms24119486 (PMC10253367; doi:10.3390/ijms24119486)
Supplement: Supplementary file 1 [file ijms-24-09486-s001.zip]

Archive with 6 entries (6 files):
- Figure S1.tif
- Figure S2.tif
- script.R
- Supplementary Materials.pdf
- Table S1.tsv
- Table S2.tsv
