# Supplementary material for: Δ8-THC Induces Up-Regulation of Glutamatergic Pathway Genes in Differentiated SH-SY5Y: A Transcriptomic Study
Source: Int J Mol Sci. 2023 May 30;24(11):9486. doi: 10.3390/ijms24119486 (PMC10253367; doi:10.3390/ijms24119486)
Supplement: Supplementary file 1 [file ijms-24-09486-s001.zip › script.R]

rm(list=ls())

library(ggplot2)
library(dplyr)
library(stringr)

data.path <- dirname(rstudioapi::getSourceEditorContext()$path)

CTR = "CTRL"
noCTR = "delta8THC"
threshold <- 0.05

print('Preparing environment in:')
print(data.path)
output.path <- paste(data.path, 'analysis', paste(CTR, noCTR, sep = '_'), sep = '/')
plot.path <- paste(output.path, 'Plot', sep = '/')
dir.create(plot.path, recursive = TRUE)
tables.path <- paste(output.path, 'Tables', 'DEGs', sep = '/')
dir.create(tables.path, recursive = TRUE)

print('Preparing DESeq2 data...')
groups.path <- paste(data.path, 'Groups', sep = '/')

count.file.name <- 'Aligned.count.txt'

CTR.subpath <- paste(groups.path, CTR, sep = '/') 
CTR.subpath.files <- list.files(CTR.subpath)
CTR.replicates <- c(paste(CTR, CTR.subpath.files, count.file.name, sep = '/'))
CTR.sample.name <- sapply(str_split(CTR.replicates, "/"), "[[", 2)
CTR.table <- data.frame(CTR.sample.name, CTR.replicates, as.factor(CTR))
colnames(CTR.table) <- c('sampleName', 'fileName', 'condition')

noCTR.subpath <- paste(groups.path, noCTR, sep = '/')
noCTR.subpath.files <- list.files(noCTR.subpath)
noCTR.replicates <- c(paste(noCTR, noCTR.subpath.files, count.file.name, sep = '/'))
noCTR.sample.name <- sapply(str_split(noCTR.replicates, "/"), "[[", 2)
noCTR.table <- data.frame(noCTR.sample.name, noCTR.replicates, as.factor(noCTR))
colnames(noCTR.table) <- colnames(CTR.table)

samples.table <- rbind(CTR.table, noCTR.table)

print('Running DESeq2...')
dds <- DESeqDataSetFromHTSeqCount(sampleTable = samples.table, directory = groups.path, design= ~ condition)
keep <- rowSums(counts(dds)) >= 10
dds <- dds[keep, ]
dds$condition <- relevel(dds$condition, ref = CTR)

print('Step by step DESeq')
dds <- estimateSizeFactors(dds)
dds <- estimateDispersionsGeneEst(dds)
dispersions(dds) <- mcols(dds)$dispGeneEst
dds <- nbinomWaldTest(dds)

norm.counts <- counts(dds, normalized=TRUE)
norm.counts.CTR <- rowMeans(norm.counts[, which(samples.table$condition==CTR)])
norm.counts.noCTR <- rowMeans(norm.counts[, which(samples.table$condition==noCTR)])

res.corrected <- results(dds, pAdjustMethod = 'BH', alpha=threshold)
write.table(res.corrected, file=paste(tables.path, 'gene_minimum_count_list.tsv', sep = '/'), quote=FALSE, sep = '\t', col.names = NA)

res.final <- subset(data.frame(norm.counts.CTR, norm.counts.noCTR, res.corrected), padj < threshold)
res.tableable <- data.frame(cbind(rownames(res.final), round(subset(res.final, select=c('norm.counts.CTR', 'norm.counts.noCTR', 'log2FoldChange')), digits=2), formatC(res.final$padj,format='e',digits=2)))
colnames(res.tableable)<-c("Gene", "Control", "no_Control", "Fold_Change", "q-Value")

fold.change <- 0
correct.fc.names <- ''

res.tableable.fc <- res.tableable[res.tableable$Fold_Change < -fold.change | res.tableable$Fold_Change > fold.change, ]

write.table(res.tableable.fc, file=paste(tables.path, paste('DEGs', correct.fc.names, '.tsv', sep = ''), sep="/"), quote=FALSE, sep="\t", row.names = FALSE, col.names = TRUE)
res.tableable.fc.names <- subset(res.tableable.fc, select=c('Gene'))
write.table(res.tableable.fc.names, file=paste(tables.path, paste('DEGs_names', correct.fc.names, '.tsv', sep = ''), sep="/"), quote=FALSE, sep='\t', row.names = FALSE, col.names = TRUE)

up.fc <- res.tableable.fc[which(res.tableable.fc$Fold_Change > 0), ]
write.table(up.fc, file=paste(tables.path, paste('DEGs_up', correct.fc.names, '.tsv', sep = ''), sep="/"), quote=FALSE, sep="\t", row.names = FALSE, col.names = TRUE)
up.fc.names <- subset(up.fc, select=c('Gene'))
write.table(up.fc.names, file=paste(tables.path, paste('DEGs_up_names', correct.fc.names, '.tsv', sep = ''), sep='/'), quote=FALSE, sep='\t', row.names = FALSE, col.names = TRUE)

down.fc <- res.tableable.fc[which(res.tableable.fc$Fold_Change < 0), ]
write.table(down.fc, file=paste(tables.path, paste('DEGs_down', correct.fc.names, '.tsv', sep = ''), sep="/"), quote=FALSE, sep="\t", row.names = FALSE, col.names = TRUE)
down.fc.names <- subset(down.fc, select=c('Gene'))
write.table(down.fc.names, file=paste(tables.path, paste('DEGs_down_names', correct.fc.names, '.tsv', sep = ''), sep="/"), quote=FALSE, sep='\t', row.names = FALSE, col.names = TRUE)


selected.genes <- c('GLS2', 'GRIA1', 'GRIA2', 'GRIA3', 'GRIA4', 'GRIN2C', 'HOMER2', 'ITPR1', 'ITPR2', 'PLCB1', 'PLD2', 'PRKCA', 'PRKCG')
selected.df <- res.tableable.fc[which(res.tableable.fc$Gene %in% selected.genes), ]


tiff(paste(data.path, 'barplot.tiff', sep = '/'), units='in', width=17, height=5, res=300)
selected.df %>%
  ggplot(aes(x=Gene, y=Fold_Change, fill="red")) +
  geom_bar(stat='identity') +
  scale_y_continuous(breaks=c(0, 1, 2), expand=c(0, 0)) +
  geom_hline(yintercept = seq(0, 2, by = 1), linetype = "33", color = "black", size=1) +
  theme_minimal() + 
  theme(
    axis.text = element_text(colour="Black", size=20),
    axis.text.x = element_text(face="bold.italic"),
    axis.text.y = element_text(face="bold", size = 25),
    axis.line = element_line(size = 1),
    axis.line.y = element_line(arrow = arrow(length = unit(0.5, "cm"), type = "closed")),
    axis.title = element_text(colour="Black", size=20, face="bold"),
    legend.position = "none"
  ) +
  xlab("x-axis") +
  ylab("y-axis")
dev.off()


reactome.up <- read.csv(paste(data.path, 'reactome_up.csv', sep = '\\'), quote = '"', header = TRUE)
reactome.down <- read.csv(paste(data.path, 'reactome_down.csv', sep = '\\'), quote = '"', header = TRUE)
pathways <- c(
  "Acetylcholine binding and downstream events",
  "Glutamate binding, activation of AMPA receptors and synaptic plasticity",
  "Activation of NMDA receptors and postsynaptic events",
  "Activation of kainate receptors upon glutamate binding",
  "GABA receptor activation"
)


reactome.up.selected <- reactome.up[which(reactome.up$Pathway.name %in% pathways), ]
reactome.up.selected.reduced <- reactome.up.selected %>% select(Pathway.identifier, Pathway.name, Entities.ratio, Entities.FDR)
reactome.up.significant.color <- as.vector(as.matrix(reactome.up.selected.reduced %>% mutate(significant.color = ifelse(Entities.FDR > 0.05, "grey", "black")) %>% select(significant.color)))
reactome.up.selected.reduced$significant.color <- reactome.up.significant.color
reactome.up.selected.reduced.sorted <- reactome.up.selected.reduced %>% arrange(as.factor(Pathway.identifier))
tiff(paste(data.path, 'reactome_up.tiff', sep = '/'), units='in', width=10, height=8, res=300)
reactome.up.selected.reduced.sorted %>% 
  mutate(FDRLog = -log(Entities.FDR)) %>%
  mutate(ratioLog = -log(Entities.ratio)) %>%
  ggplot(aes(x=FDRLog, y=Pathway.identifier, fill=ratioLog)) +
  geom_rect(xmin=0, xmax=5, ymin=-Inf, ymax=Inf, fill="#33333311") +
  geom_rect(xmin=5, xmax=Inf, ymin=-Inf, ymax=Inf, fill="#FF000011") +
  geom_point(pch=21, size=10) +
  geom_vline(xintercept = 5, linetype = "dashed", color = "black", size = 1) +
  scale_x_continuous(limits = c(0, 11), breaks=seq(0, 11)) +
  scale_fill_continuous(name="Ratio") + 
  theme_minimal() + 
  theme(
    axis.ticks = element_blank(),
    axis.text = element_text(face="bold", size=20),
    axis.text.x = element_text(colour = "Black"),
    axis.text.y = element_text(colour = reactome.up.selected.reduced.sorted$significant.color),
    axis.title = element_blank(),
    legend.title = element_text(face="bold", size=20),
    legend.text =  element_text(face="bold", size=15)
  )
dev.off()


reactome.down.selected <- reactome.down[which(reactome.down$Pathway.name %in% pathways), ]
reactome.down.selected.reduced <- reactome.down.selected %>% select(Pathway.identifier, Pathway.name, Entities.ratio, Entities.FDR)
reactome.down.significant.color <- as.vector(as.matrix(reactome.down.selected.reduced %>% mutate(significant.color = ifelse(Entities.FDR > 0.05, "grey", "black")) %>% select(significant.color)))
reactome.down.selected.reduced$significant.color <- reactome.down.significant.color
reactome.down.selected.reduced.sorted <- reactome.down.selected.reduced %>% arrange(as.factor(Pathway.identifier))
tiff(paste(data.path, 'reactome_down.tiff', sep = '/'), units='in', width=10, height=8, res=300)
reactome.down.selected.reduced.sorted %>% 
  mutate(FDRLog = -log(Entities.FDR)) %>%
  ggplot(aes(x=FDRLog, y=Pathway.identifier, fill=ratioLog)) +
  geom_rect(xmin=0, xmax=5, ymin=-Inf, ymax=Inf, fill="#33333311") +
  geom_rect(xmin=5, xmax=Inf, ymin=-Inf, ymax=Inf, fill="#00FF0011") +
  geom_point(pch=21, size=10) +
  geom_vline(xintercept = 5, linetype = "dashed", color = "black", size = 1) +
  scale_x_continuous(limits = c(0, 11), breaks=seq(0, 11)) +
  scale_fill_continuous(name="Ratio") + 
  theme_minimal() + 
  theme(
    axis.ticks = element_blank(),
    axis.text = element_text(face="bold", size=20),
    axis.text.x = element_text(colour = "Black"),
    axis.text.y = element_text(colour = reactome.down.selected.reduced.sorted$significant.color),
    axis.title = element_blank(),
    legend.title = element_text(face="bold", size=20),
    legend.text =  element_text(face="bold", size=15)
  )
dev.off()

write.table(rbind(reactome.up.selected %>% select(Pathway.identifier, Pathway.name, Entities.ratio, Entities.FDR), reactome.down.selected %>% select(Pathway.identifier, Pathway.name, Entities.ratio, Entities.FDR)), file=paste(data.path, 'TableS1.tsv', sep = '/'), quote=FALSE, sep = '\t', col.names = NA)


MFClassification <- read.table(paste(data.path, 'MFClassification.txt', sep = '/'), sep = "\t", header = FALSE, row.names = 1)
tiff(filename = paste(data.path, 'pie.tiff', sep = '/'), units='in', width=11, height=6, res=300)
MFClassification %>% ggplot(aes(x="", y=V3, fill=V2)) +
  geom_bar(stat="identity", width=1, color="black") +
  scale_fill_manual(values=colorRampPalette(c("#0000FF", "#FFFFFF"))(nrow(MFClassification))) +
  coord_polar(theta="y") +
  labs(fill="Molecular Function terms") +
  theme_void() + 
  theme(
    legend.title = element_text(colour="Black", size=14, face="bold"),
    legend.text = element_text(colour="Black", size=14, face="bold"))
dev.off()


BPcomplete.df.selected <- read.table(paste(data.path, 'BPcomplete.df.selected.tsv', sep = '/'), sep = "\t", header = TRUE)
tiff(filename = paste(data.path, 'BPcompleted.selected.tiff', sep = '/'), units='in', width=11, height=6, res=300)
BPcomplete.df.selected %>% ggplot(aes(y=id, x=fdr)) +
  geom_bar(stat="identity", color="black") +
  labs(fill="Biological Process terms") +
  scale_x_continuous(expand=c(0, 0)) +
  theme_classic() + 
  theme(
    axis.title = element_text(colour="Black", size=14, face="bold"),
    axis.text = element_text(colour="Black", size=14, face="bold")) +
  xlab("x-axis") +
  ylab("y-axis")
dev.off()
