# Supplementary material for: Δ8-THC Induces Up-Regulation of Glutamatergic Pathway Genes in Differentiated SH-SY5Y: A Transcriptomic Study
Source: Int J Mol Sci. 2023 May 30;24(11):9486. doi: 10.3390/ijms24119486 (PMC10253367; doi:10.3390/ijms24119486)
Supplement: Supplementary file 1 [file ijms-24-09486-s001.zip › Table S1.tsv]

number_in_list	fold_enrichment	fdr	id	label
2	54.7579787234042	0.0273106018970835	GO:1903210	podocyte apoptotic process
2	54.7579787234042	0.0272598386965313	GO:1903048	regulation of acetylcholine-gated cation channel activity
2	54.7579787234042	0.0272345277970916	GO:1990646	cellular response to prolactin
2	54.7579787234042	0.027209263856649	GO:0040040	thermosensory behavior
2	54.7579787234042	0.027184046744641	GO:1990227	paranodal junction maintenance
7	54.7579787234042	9.10688836377116e-08	GO:0050882	voluntary musculoskeletal movement
2	54.7579787234042	0.0271588763309886	GO:0097338	response to clozapine
2	54.7579787234042	0.027133752486094	GO:0097332	response to antipsychotic drug
2	54.7579787234042	0.0271086750808389	GO:0003404	optic vesicle morphogenesis
2	54.7579787234042	0.0270836439865814	GO:0097117	guanylate kinase-associated protein clustering
2	54.7579787234042	0.0270586590751547	GO:0014721	twitch skeletal muscle contraction
3	41.0684840425532	0.00390910475914234	GO:0050893	sensory processing
2	36.5053191489362	0.0414290219244849	GO:0003011	involuntary skeletal muscle contraction
2	36.5053191489362	0.0413935214772488	GO:0001966	thigmotaxis
2	36.5053191489362	0.0413580818184498	GO:0110077	vesicle-mediated intercellular transport
2	36.5053191489362	0.0413227027920867	GO:0060084	synaptic transmission involved in micturition
2	36.5053191489362	0.0412521260153282	GO:0090176	microtubule cytoskeleton organization involved in establishment of planar polarity
2	36.5053191489362	0.0412169279555882	GO:0061771	response to caloric restriction
2	36.5053191489362	0.0411817899095902	GO:1903984	positive regulation of TRAIL-activated apoptotic signaling pathway
4	36.5053191489362	0.000502278753325335	GO:0042297	vocal learning
2	36.5053191489362	0.0411467117239773	GO:1904059	regulation of locomotor rhythm
2	36.5053191489362	0.0411116932459143	GO:0034447	very-low-density lipoprotein particle clearance
2	36.5053191489362	0.0410767343230862	GO:0097118	neuroligin clustering involved in postsynaptic membrane assembly
2	36.5053191489362	0.0410418348036953	GO:0061074	regulation of neural retina development
5	34.2237367021277	6.46121399728798e-05	GO:0050957	equilibrioception
6	32.8547872340426	8.31415063493484e-06	GO:2000822	regulation of behavioral fear response
3	32.8547872340426	0.00574681948033661	GO:0097114	NMDA glutamate receptor clustering
3	32.8547872340426	0.0057397681680908	GO:0097113	AMPA glutamate receptor clustering
3	32.8547872340426	0.00573273413847304	GO:0097112	gamma-aminobutyric acid receptor clustering
3	32.8547872340426	0.00572571732802204	GO:1902951	negative regulation of dendritic spine maintenance
4	31.290273556231	0.000754622318218593	GO:1905806	regulation of synapse pruning
6	29.8679883945841	1.23269434731831e-05	GO:0099566	regulation of postsynaptic cytosolic calcium ion concentration
3	27.3789893617021	0.00802274571212714	GO:2000821	regulation of grooming behavior
6	27.3789893617021	1.77509774164389e-05	GO:0002087	regulation of respiratory gaseous exchange by nervous system process
3	27.3789893617021	0.00801346012681217	GO:0050960	detection of temperature stimulus involved in thermoception
9	27.3789893617021	3.35622024287388e-08	GO:0050910	detection of mechanical stimulus involved in sensory perception of sound
3	27.3789893617021	0.00800419601105863	GO:0048170	positive regulation of long-term neuronal synaptic plasticity
4	27.3789893617021	0.00107821444059769	GO:2000969	positive regulation of AMPA receptor activity
18	26.6390166762507	2.53625313470269e-16	GO:0007616	long-term memory
22	25.0974069148936	1.48492152355488e-19	GO:0008542	visual learning
5	24.8899903288201	0.00019455584958267	GO:0007614	short-term memory
4	24.3368794326241	0.00148301400920726	GO:0045792	negative regulation of cell size
4	24.3368794326241	0.00148081695141584	GO:0060052	neurofilament cytoskeleton organization
7	23.9566156914894	4.25838301214317e-06	GO:1900452	regulation of long-term synaptic depression
3	23.4677051671732	0.0107721736640557	GO:1904717	regulation of AMPA glutamate receptor clustering
3	23.4677051671732	0.0107602969565981	GO:1903367	positive regulation of fear response
8	23.0559910414334	7.45303081000743e-07	GO:0060088	auditory receptor cell stereocilium organization
5	22.8158244680851	0.000263729645012667	GO:0097107	postsynaptic density assembly
7	21.2947695035461	7.78098397885177e-06	GO:0050884	neuromuscular process controlling posture
9	20.5342420212766	2.25857417444976e-07	GO:1900273	positive regulation of long-term synaptic potentiation
3	20.5342420212766	0.0141016387654113	GO:0007207	phospholipase C-activating G protein-coupled acetylcholine receptor signaling pathway
3	20.5342420212766	0.0140866370220438	GO:2000727	positive regulation of cardiac muscle cell differentiation
3	20.5342420212766	0.0140716671633594	GO:0007197	adenylate cyclase-inhibiting G protein-coupled acetylcholine receptor signaling pathway
3	20.5342420212766	0.0140567290878144	GO:0014016	neuroblast differentiation
3	20.5342420212766	0.0140418226942961	GO:0002036	regulation of L-glutamate import across plasma membrane
3	20.5342420212766	0.0140269478821199	GO:1900223	positive regulation of amyloid-beta clearance
3	20.5342420212766	0.0140121045510277	GO:0061743	motor learning
3	20.5342420212766	0.0139972926011852	GO:0150094	amyloid-beta clearance by cellular catabolic process
3	20.5342420212766	0.0139825119331797	GO:0150012	positive regulation of neuron projection arborization
3	20.5342420212766	0.0139677624480182	GO:0035095	behavioral response to nicotine
3	20.5342420212766	0.0139530440471246	GO:1904045	cellular response to aldosterone
4	19.9119922630561	0.0025831789327983	GO:0060080	inhibitory postsynaptic potential
10	19.5564209726444	4.98995300913864e-08	GO:0007271	synaptic transmission, cholinergic
23	19.0823259187621	2.36455606500582e-18	GO:0060079	excitatory postsynaptic potential
11	18.8230551861702	1.07353694279845e-08	GO:2000463	positive regulation of excitatory postsynaptic potential
3	18.2526595744681	0.0174387179209227	GO:0019227	neuronal action potential propagation
3	18.2526595744681	0.0173865061906206	GO:0098970	postsynaptic neurotransmitter receptor diffusion trapping
5	18.2526595744681	0.000569411444892718	GO:0050966	detection of mechanical stimulus involved in sensory perception of pain
3	18.2526595744681	0.0173346061721411	GO:0086070	SA node cell to atrial cardiac muscle cell communication
4	18.2526595744681	0.00327697977047413	GO:1900272	negative regulation of long-term synaptic potentiation
4	18.2526595744681	0.00327258113990974	GO:0046549	retinal cone cell development
6	17.291993281075	0.000128119571141706	GO:0060997	dendritic spine morphogenesis
9	16.9938554658841	8.01324732880644e-07	GO:0021952	central nervous system projection neuron axonogenesis
4	16.8486088379705	0.00411425848188353	GO:0060134	prepulse inhibition
4	16.8486088379705	0.00410888036622093	GO:0045039	protein insertion into mitochondrial inner membrane
4	16.8486088379705	0.00410351629263579	GO:0051450	myoblast proliferation
4	16.8486088379705	0.00409283005229038	GO:0016322	neuron remodeling
8	16.8486088379705	4.67181291628822e-06	GO:0035235	ionotropic glutamate receptor signaling pathway
10	16.5933268858801	1.71985115564672e-07	GO:0007628	adult walking behavior
3	16.4273936170213	0.0218453543798839	GO:0060296	regulation of cilium beat frequency involved in ciliary motility
6	16.4273936170213	0.000161549162063524	GO:0060292	long-term synaptic depression
6	16.4273936170213	0.000161242034378993	GO:0050965	detection of temperature stimulus involved in sensory perception of pain
3	16.4273936170213	0.0217814790746795	GO:0032099	negative regulation of appetite
3	16.4273936170213	0.0217391026562463	GO:0042048	olfactory behavior
16	16.2245862884161	7.35319966988624e-12	GO:0035176	social behavior
5	16.1052878598248	0.000903745488843507	GO:0048172	regulation of short-term neuronal synaptic plasticity
5	16.1052878598248	0.000902333386517189	GO:0086012	membrane depolarization during cardiac muscle cell action potential
4	15.6451367781155	0.00501816826639695	GO:0001976	nervous system process involved in regulation of systemic arterial blood pressure
4	15.6451367781155	0.00501185610505557	GO:2000480	negative regulation of cAMP-dependent protein kinase activity
4	15.6451367781155	0.00499927930178065	GO:0048148	behavioral response to cocaine
5	15.2105496453901	0.00110838027689386	GO:0009642	response to light intensity
3	14.9339941972921	0.0264278675270087	GO:0060453	regulation of gastric acid secretion
12	14.9339941972921	1.4757423982457e-08	GO:0045494	photoreceptor cell maintenance
3	14.9339941972921	0.0264030059394951	GO:0051593	response to folic acid
3	14.9339941972921	0.0263781910842888	GO:0098880	maintenance of postsynaptic specialization structure
3	14.9339941972921	0.0263534228297496	GO:0098712	L-glutamate import across plasma membrane
3	14.9339941972921	0.026328701044731	GO:0099105	ion channel modulating, G protein-coupled receptor signaling pathway
3	14.9339941972921	0.0263040255985785	GO:0003357	noradrenergic neuron differentiation
3	14.9339941972921	0.0262793963611267	GO:0010459	negative regulation of heart rate
4	14.6021276595745	0.00603866364726239	GO:0071107	response to parathyroid hormone
4	14.6021276595745	0.00603134405496268	GO:0043584	nose development
9	14.4947590738423	2.35281742258087e-06	GO:0048265	response to pain
5	14.4099944008959	0.00135072965064951	GO:0071625	vocalization behavior
12	14.2846901017576	2.22444583189234e-08	GO:0060291	long-term synaptic potentiation
6	14.2846901017576	0.000296476825278318	GO:2000310	regulation of NMDA receptor activity
3	13.6894946808511	0.0311045045169636	GO:0002031	G protein-coupled receptor internalization
5	13.6894946808511	0.00164164451819054	GO:0090128	regulation of synapse maturation
4	13.6894946808511	0.00730903044966923	GO:0007158	neuron cell-cell adhesion
4	13.6894946808511	0.00729164868879011	GO:0035641	locomotory exploration behavior
6	13.141914893617	0.00042474385371368	GO:0022038	corpus callosum development
4	12.8842302878598	0.00852580427194479	GO:0099645	neurotransmitter receptor localization to postsynaptic specialization membrane
4	12.8842302878598	0.00850638330549389	GO:0099509	regulation of presynaptic cytosolic calcium ion concentration
3	12.6364566284779	0.0369146212970729	GO:0002327	immature B cell differentiation
3	12.6364566284779	0.036882240050321	GO:0042415	norepinephrine metabolic process
3	12.6364566284779	0.0368499155629851	GO:1902947	regulation of tau-protein kinase activity
5	12.4449951644101	0.00233267524814154	GO:0061744	motor behavior
4	12.1684397163121	0.0100670722386376	GO:1905906	regulation of amyloid fibril formation
4	12.1684397163121	0.0100558241132313	GO:0070509	calcium ion import
4	12.1684397163121	0.0100446010952478	GO:0048486	parasympathetic nervous system development
4	12.1684397163121	0.0100334031007157	GO:0043149	stress fiber assembly
3	11.7338525835866	0.042552360746798	GO:0007216	G protein-coupled glutamate receptor signaling pathway
3	11.7338525835866	0.0425164515816109	GO:0060100	positive regulation of phagocytosis, engulfment
3	11.7338525835866	0.0424806029715083	GO:0099590	neurotransmitter receptor internalization
3	11.7338525835866	0.0424448147634447	GO:0106070	regulation of adenylate cyclase-activating G protein-coupled receptor signaling pathway
3	11.7338525835866	0.0423734189438258	GO:0035372	protein localization to microtubule
3	11.7338525835866	0.0423022629086556	GO:0086014	atrial cardiac muscle cell action potential
3	11.7338525835866	0.0422667744330611	GO:0010739	positive regulation of protein kinase A signaling
3	11.7338525835866	0.0421959758159203	GO:0045986	negative regulation of smooth muscle contraction
3	11.7338525835866	0.042160665375907	GO:0061029	eyelid development in camera-type eye
4	11.5279955207167	0.011726657636665	GO:0014048	regulation of glutamate secretion
3	10.9515957446809	0.0486635473356071	GO:2001256	regulation of store-operated calcium entry
3	10.9515957446809	0.0486238867428316	GO:2001140	positive regulation of phospholipid transport
3	10.9515957446809	0.0485842907438553	GO:0051956	negative regulation of amino acid transport
3	10.9515957446809	0.0485447591810044	GO:0090660	cerebrospinal fluid circulation
3	10.9515957446809	0.0485052918971174	GO:0033173	calcineurin-NFAT signaling cascade
3	10.9515957446809	0.0484658887355437	GO:0070885	negative regulation of calcineurin-NFAT signaling cascade
6	10.9515957446809	0.00095618445817334	GO:0099505	regulation of presynaptic membrane potential
3	10.9515957446809	0.0483480624258139	GO:0086064	cell communication by electrical coupling involved in cardiac conduction
3	10.9515957446809	0.048308914197129	GO:0010657	muscle cell apoptotic process
7	10.9515957446809	0.000251611816163898	GO:0051968	positive regulation of synaptic transmission, glutamatergic
4	10.9515957446809	0.0136070067472039	GO:0030220	platelet formation
4	10.9515957446809	0.0135924537988111	GO:0008090	retrograde axonal transport
9	10.9515957446808	1.6445045920096e-05	GO:0035249	synaptic transmission, glutamatergic
9	10.4855703938434	2.20857737471968e-05	GO:0042311	vasodilation
4	10.4300911854103	0.015538933582986	GO:0021756	striatum development
4	10.4300911854103	0.015522764037114	GO:0032402	melanosome transport
4	10.4300911854103	0.0155066281077615	GO:0051590	positive regulation of neurotransmitter transport
7	10.3596175963197	0.000331484255982367	GO:0099171	presynaptic modulation of chemical synaptic transmission
6	10.2671210106383	0.00127343442530965	GO:0001975	response to amphetamine
5	10.14036643026	0.00483655233647804	GO:0019228	neuronal action potential
7	10.0869960806271	0.000379292703083378	GO:0001974	blood vessel remodeling
7	10.0869960806271	0.000378646548563645	GO:0045214	sarcomere organization
7	10.0869960806271	0.0003780025918484	GO:0048854	brain morphogenesis
9	10.0575879287885	2.90327972154575e-05	GO:0048675	axon extension
4	9.95599613152805	0.0174872989529385	GO:0060004	reflex
4	9.95599613152805	0.0174346791968113	GO:0050908	detection of light stimulus involved in visual perception
5	9.77821048632219	0.00548481391983742	GO:0007214	gamma-aminobutyric acid signaling pathway
5	9.77821048632219	0.00547125442930631	GO:0043278	response to morphine
6	9.66317271589487	0.00167757609132851	GO:0040018	positive regulation of multicellular organism growth
4	9.52312673450509	0.0198611951200928	GO:0090075	relaxation of muscle
4	9.52312673450509	0.0198416081426568	GO:0098664	G protein-coupled serotonin receptor signaling pathway
4	9.52312673450509	0.0198220597602502	GO:0035855	megakaryocyte development
6	9.3870820668693	0.00191327971836052	GO:0060999	positive regulation of dendritic spine development
5	9.12632978723404	0.00703234217792316	GO:0048741	skeletal muscle fiber development
6	9.12632978723404	0.00217042311407127	GO:0032228	regulation of synaptic transmission, GABAergic
4	9.12632978723404	0.0223180586010653	GO:0007190	activation of adenylate cyclase activity
7	8.91408955962395	0.000722482810542652	GO:0061001	regulation of dendritic spine morphogenesis
5	8.83193205216198	0.00785957474052019	GO:0090322	regulation of superoxide metabolic process
4	8.76127659574468	0.0251625568874482	GO:0051957	positive regulation of amino acid transport
4	8.76127659574468	0.025138660822028	GO:0099637	neurotransmitter receptor transport
16	8.76127659574468	1.63584712975703e-08	GO:0051402	neuron apoptotic process
4	8.76127659574468	0.0251148101001855	GO:0010842	retina layer formation
5	8.55593417553191	0.00870116043570876	GO:0060325	face morphogenesis
5	8.55593417553191	0.00869129517444378	GO:0001662	behavioral fear response
4	8.42430441898527	0.0276295031300047	GO:0002026	regulation of the force of heart contraction
4	8.42430441898527	0.0275788996444186	GO:1990000	amyloid fibril formation
4	8.42430441898527	0.0275284811807176	GO:0034695	response to prostaglandin E
5	8.29666344294004	0.009762844350589	GO:0048873	homeostasis of number of cells within a tissue
5	8.29666344294004	0.00975189945781928	GO:0034260	negative regulation of GTPase activity
7	8.15544363965595	0.00114786137061363	GO:2000300	regulation of synaptic vesicle exocytosis
4	8.11229314420804	0.0307988752930508	GO:0021697	cerebellar cortex formation
4	8.11229314420804	0.0307710784741943	GO:0060384	innervation
4	8.11229314420804	0.0307433317848577	GO:0032967	positive regulation of collagen biosynthetic process
4	8.11229314420804	0.0306879882532918	GO:0021895	cerebral cortex neuron differentiation
5	8.05264392991239	0.0108289924248661	GO:0034405	response to fluid shear stress
13	7.99835644274444	1.53477717374722e-06	GO:0021766	hippocampus development
5	7.82256838905775	0.0120238396272814	GO:0043537	negative regulation of blood vessel endothelial cell migration
5	7.82256838905775	0.0119977858036036	GO:0021988	olfactory lobe development
6	7.82256838905775	0.00420515880378811	GO:0007528	neuromuscular junction development
7	7.82256838905775	0.00142730990950827	GO:0048538	thymus development
4	7.82256838905775	0.0340909667072405	GO:0048520	positive regulation of behavior
22	7.77210020590254	8.30243371752557e-11	GO:0043524	negative regulation of neuron apoptotic process
8	7.68533034714446	0.00052430488906303	GO:1905515	non-motile cilium assembly
5	7.60527482269504	0.013335461169673	GO:0050775	positive regulation of dendrite morphogenesis
4	7.55282465150404	0.037715997330399	GO:0021680	cerebellar Purkinje cell layer development
4	7.55282465150404	0.037683028801264	GO:0030878	thyroid gland development
4	7.55282465150404	0.0376501178590795	GO:0010800	positive regulation of peptidyl-threonine phosphorylation
7	7.51580100125156	0.00175788934050416	GO:0045776	negative regulation of blood pressure
6	7.46699709864604	0.00509234737092974	GO:1901385	regulation of voltage-gated calcium channel activity
6	7.46699709864604	0.00507964825030398	GO:0150076	neuroinflammatory response
4	7.30106382978724	0.0415664143755032	GO:0007212	dopamine receptor signaling pathway
4	7.30106382978724	0.0415305812596622	GO:0001569	branching involved in blood vessel morphogenesis
4	7.30106382978724	0.0414948098718417	GO:0001504	neurotransmitter uptake
4	7.30106382978724	0.041387864485574	GO:0051150	regulation of smooth muscle cell differentiation
4	7.30106382978724	0.0413523384216379	GO:0045987	positive regulation of smooth muscle contraction
5	7.20499720044793	0.0159835319326979	GO:0051930	regulation of sensory perception of pain
5	7.20499720044793	0.015967071034724	GO:0098703	calcium ion import across plasma membrane
5	7.20499720044793	0.0159506440069105	GO:0051145	smooth muscle cell differentiation
5	7.20499720044793	0.0159342507448273	GO:1901020	negative regulation of calcium ion transmembrane transporter activity
5	7.20499720044793	0.0158690132801607	GO:0045823	positive regulation of heart contraction
8	7.18137425880712	0.000790281622143594	GO:0061512	protein localization to cilium
12	7.14234505087881	1.33696819249317e-05	GO:0007631	feeding behavior
6	7.14234505087881	0.00610194075880852	GO:0061098	positive regulation of protein tyrosine kinase activity
7	7.09825650118203	0.00235689458098738	GO:0007585	respiratory gaseous exchange by respiratory system
4	7.06554564172958	0.0444718730752507	GO:0021602	cranial nerve morphogenesis
5	7.02025368248772	0.0175002666438713	GO:0045445	myoblast differentiation
5	7.02025368248772	0.0174825178947396	GO:0001580	detection of chemical stimulus involved in sensory perception of bitter taste
5	7.02025368248772	0.0174648051106517	GO:0031646	positive regulation of nervous system process
5	7.02025368248772	0.0174294870012268	GO:1904646	cellular response to amyloid-beta
6	6.99038026256224	0.00674572666729873	GO:0021517	ventral spinal cord development
11	6.92342259721203	4.75961501554135e-05	GO:0007269	neurotransmitter secretion
4	6.84474734042553	0.0486875935331945	GO:0014044	Schwann cell development
7	6.84474734042553	0.00282305065548382	GO:0043525	positive regulation of neuron apoptotic process
4	6.84474734042553	0.048647783563012	GO:0035909	aorta morphogenesis
4	6.84474734042553	0.0486080386418004	GO:0014855	striated muscle cell proliferation
4	6.84474734042553	0.0485683586102561	GO:0007617	mating behavior
6	6.70505861919236	0.0080067949908648	GO:0043114	regulation of vascular permeability
10	6.67780228334198	0.000175709830926834	GO:0051279	regulation of release of sequestered calcium ion into cytosol
5	6.51880699088146	0.0223855363652148	GO:0007602	phototransduction
12	6.44211514392991	3.31839893928764e-05	GO:0007040	lysosome organization
18	6.35899107755662	1.19839485104539e-07	GO:0010976	positive regulation of neuron projection development
7	6.28370247645623	0.00429841547460672	GO:0006939	smooth muscle contraction
5	6.22249758220503	0.026245949701698	GO:0003254	regulation of membrane depolarization
10	6.15258187903419	0.000317014036844714	GO:0071277	cellular response to calcium ion
10	6.08421985815603	0.000341290182300923	GO:0035264	multicellular organism growth
8	6.00087438064704	0.00227104004164596	GO:0045665	negative regulation of neuron differentiation
7	5.98915392287234	0.00542237990527311	GO:0080164	regulation of nitric oxide metabolic process
6	5.97359767891683	0.0130315376756629	GO:0007405	neuroblast proliferation
6	5.97359767891683	0.0130174799219675	GO:0006998	nuclear envelope organization
5	5.95195420906568	0.0304924394154671	GO:0060425	lung morphogenesis
5	5.95195420906568	0.0304648444476703	GO:1990090	cellular response to nerve growth factor stimulus
14	5.94272637308263	1.13831085113186e-05	GO:0021987	cerebral cortex development
5	5.82531688546854	0.032773307518833	GO:2001258	negative regulation of cation channel activity
10	5.82531688546854	0.000462940402823638	GO:0009791	post-embryonic development
5	5.82531688546854	0.0327440717404933	GO:0055010	ventricular cardiac muscle tissue morphogenesis
7	5.80766441005803	0.00624940163473367	GO:0048708	astrocyte differentiation
7	5.72098285169895	0.00676504560063659	GO:0043154	negative regulation of cysteine-type endopeptidase activity involved in apoptotic process
20	5.70395611702128	8.96354515288948e-08	GO:0007204	positive regulation of cytosolic calcium ion concentration
9	5.47579787234042	0.00167206377614845	GO:0032092	positive regulation of protein binding
8	5.40819542947203	0.00406306355692536	GO:0002088	lens development in camera-type eye
7	5.39867395864549	0.00883493182491298	GO:0070373	negative regulation of ERK1 and ERK2 cascade
6	5.38603069410534	0.0195895140896292	GO:1903078	positive regulation of protein localization to plasma membrane
5	5.36842928660826	0.0425209381853347	GO:0021515	cell differentiation in spinal cord
5	5.26519026186579	0.0453682770102413	GO:0045197	establishment or maintenance of epithelial cell apical/basal polarity
5	5.26519026186579	0.0453308752979493	GO:0090102	cochlea development
5	5.26519026186579	0.0452935352029757	GO:0000086	G2/M transition of mitotic cell cycle
9	5.24278519692168	0.00221185195019492	GO:1904427	positive regulation of calcium ion transmembrane transport
13	5.23421855444305	9.15706884800876e-05	GO:0001764	neuron migration
6	5.21504559270517	0.0223521847182541	GO:0051965	positive regulation of synapse assembly
5	5.16584704937776	0.0485714164303546	GO:0034332	adherens junction organization
6	5.05458265139116	0.0253781186790495	GO:0001947	heart looping
6	5.05458265139116	0.0253541091060324	GO:0002090	regulation of receptor internalization
7	4.97799806576402	0.0131093069727635	GO:0071333	cellular response to glucose stimulus
9	4.87942384663998	0.00342755563780225	GO:0032147	activation of protein kinase activity
6	4.83158635794743	0.0301052660407116	GO:0071806	protein transmembrane transport
8	4.81388823942015	0.00753500761613599	GO:0002028	regulation of sodium ion transport
6	4.76156336725254	0.0318337228008043	GO:0030301	cholesterol transport
8	4.66025350837483	0.00887059563097924	GO:0030516	regulation of axon extension
9	4.64926234443998	0.00461548828650041	GO:0060070	canonical Wnt signaling pathway
6	4.62743482169613	0.0358353387218089	GO:1903036	positive regulation of response to wounding
6	4.56316489361702	0.0377471374461231	GO:1903201	regulation of oxidative stress-induced cell death
6	4.56316489361702	0.0377142566643756	GO:0001707	mesoderm formation
6	4.56316489361702	0.0376814331163649	GO:0051881	regulation of mitochondrial membrane potential
7	4.56316489361702	0.0193912213370803	GO:0031397	negative regulation of protein ubiquitination
7	4.50948060075094	0.0205291405842348	GO:0010921	regulation of phosphatase activity
9	4.43983611270845	0.00602994311480714	GO:0033138	positive regulation of peptidyl-serine phosphorylation
10	4.41596602608099	0.00327405417937432	GO:0045444	fat cell differentiation
7	4.40581438004402	0.0226883751550927	GO:0055007	cardiac muscle cell differentiation
6	4.38063829787234	0.0434513853314486	GO:0042698	ovulation cycle
9	4.36125494257202	0.00672676181830034	GO:0051897	positive regulation of protein kinase B signaling
7	4.35574830754352	0.0240086794335359	GO:0031110	regulation of microtubule polymerization or depolymerization
9	4.28540703052729	0.00743318415493296	GO:0042552	myelination
6	4.26685548494059	0.048529228676887	GO:0055117	regulation of cardiac muscle contraction
10	4.24480455220188	0.00422597829199537	GO:0034614	cellular response to reactive oxygen species
7	4.16636794634598	0.0290538166287743	GO:0060021	roof of mouth development
7	4.03479843225084	0.033700724150554	GO:0048704	embryonic skeletal system morphogenesis
8	3.98239845261122	0.0201155810880572	GO:0042177	negative regulation of protein catabolic process
8	3.91128419452887	0.0220792001849588	GO:0002793	positive regulation of peptide secretion
7	3.8330585106383	0.0419118661735882	GO:0006906	vesicle fusion
15	3.82032409698169	0.000485858789161495	GO:0070374	positive regulation of ERK1 and ERK2 cascade
11	3.81226434150283	0.00486313440320984	GO:0006909	phagocytosis
11	3.81226434150283	0.00485699408199367	GO:0050728	negative regulation of inflammatory response
7	3.79510743627554	0.0434447939012367	GO:0051651	maintenance of location in cell
8	3.77641232575202	0.0262592018942461	GO:0046660	female sex differentiation
9	3.76199853824915	0.0156922858881563	GO:0007043	cell-cell junction assembly
10	3.7505464879044	0.00929131467332211	GO:1903531	negative regulation of secretion by cell
9	3.70542713165893	0.0170480033567944	GO:0007189	adenylate cyclase-activating G protein-coupled receptor signaling pathway
10	3.69986342725704	0.0101061737264082	GO:0050768	negative regulation of neurogenesis
10	3.69986342725704	0.0100949571073999	GO:1900180	regulation of protein localization to nucleus
7	3.68563318330606	0.0491379677995698	GO:0042542	response to hydrogen peroxide
8	3.68120865367424	0.029668803732028	GO:0030278	regulation of ossification
8	3.65053191489362	0.0308277044182168	GO:0051224	negative regulation of protein transport
12	3.63036323028094	0.00408545831225667	GO:0030217	T cell differentiation
9	3.62368976846058	0.0192569397916953	GO:0007160	cell-matrix adhesion
8	3.62036222964656	0.032219831782403	GO:0032355	response to estradiol
8	3.62036222964656	0.0321910126126513	GO:0045931	positive regulation of mitotic cell cycle
18	3.59723947817984	0.000180481074104073	GO:0001666	response to hypoxia
10	3.53277282086479	0.0135991182202787	GO:0010821	regulation of mitochondrion organization
10	3.48776934543976	0.0146045750559107	GO:0050770	regulation of axonogenesis
12	3.45839865621501	0.00579610343519408	GO:0046578	regulation of Ras protein signal transduction
9	3.44630635322125	0.0254538828277388	GO:0099504	synaptic vesicle cycle
11	3.44193009118541	0.00974159884909152	GO:0051216	cartilage development
9	3.39877109317682	0.027152345940499	GO:0045055	regulated exocytosis
14	3.30436078503302	0.00324553548237623	GO:0007411	axon guidance
11	3.27357481498612	0.0137348460986895	GO:0043405	regulation of MAP kinase activity
9	3.26372058616317	0.0339920486832918	GO:0016331	morphogenesis of embryonic epithelium
12	3.20534509600415	0.0100445701228658	GO:0034249	negative regulation of amide metabolic process
25	3.15426144720071	3.25925882433322e-05	GO:0009410	response to xenobiotic stimulus
9	3.13899241089579	0.04154659415544	GO:0045834	positive regulation of lipid metabolic process
15	3.13499878187429	0.00328080221223975	GO:0050708	regulation of protein secretion
10	3.1290273556231	0.0276772751142389	GO:1902905	positive regulation of supramolecular fiber organization
11	3.04210992907801	0.0218793683903529	GO:0090276	regulation of peptide hormone secretion
11	3.01168882978723	0.0232861099658732	GO:0001667	ameboidal-type cell migration
10	2.99223927450296	0.0360917450211014	GO:0006814	sodium ion transport
10	2.97597710453284	0.0372662033575602	GO:0018105	peptidyl-serine phosphorylation
10	2.89724755150287	0.0426311682027192	GO:0060173	limb development
18	2.89045048979846	0.00210773149342412	GO:0010639	negative regulation of organelle organization
12	2.77255588472933	0.0271710696533362	GO:0071216	cellular response to biotic stimulus
11	2.72551025320112	0.0425333716403013	GO:0009636	response to toxic substance
16	2.66300200478562	0.00948818063316044	GO:0071214	cellular response to abiotic stimulus
13	2.62676650702677	0.0278826747384179	GO:0044403	biological process involved in symbiotic interaction
14	2.62538254153308	0.0205380802252479	GO:1903532	positive regulation of secretion by cell
12	2.54688273132113	0.0469762672755409	GO:0045165	cell fate commitment
16	2.49609019821786	0.0165202504264549	GO:0050878	regulation of body fluid levels
15	2.47400506280441	0.0239181965524503	GO:0062012	regulation of small molecule metabolic process
18	2.46410904255319	0.0103186924395436	GO:0002252	immune effector process
18	2.45796413222264	0.0105970460643954	GO:0001701	in utero embryonic development
14	2.42598639913816	0.0369234306101743	GO:0051222	positive regulation of protein transport
18	2.30829886890229	0.0225853585289845	GO:0006417	regulation of translation
22	2.28591182526545	0.00814748949760646	GO:0009896	positive regulation of catabolic process
18	2.17581372410878	0.0339547420742151	GO:0009611	response to wounding
37	2.15307674045266	0.000488952140904987	GO:0010629	negative regulation of gene expression
20	2.1265234455691	0.0323516161210336	GO:0010638	positive regulation of organelle organization
44	2.03492488499137	0.000316690842383204	GO:0010628	positive regulation of gene expression
24	2.02183306055646	0.0236402881913756	GO:0031329	regulation of cellular catabolic process
26	2.01088622430581	0.0155893780797501	GO:0008285	negative regulation of cell population proliferation
26	1.96102954105855	0.0253716970535196	GO:0010564	regulation of cell cycle process
58	1.57694278349426	0.010788236515105	GO:0031328	positive regulation of cellular biosynthetic process
