# Supplementary material for: Δ8-THC Induces Up-Regulation of Glutamatergic Pathway Genes in Differentiated SH-SY5Y: A Transcriptomic Study
Source: Int J Mol Sci. 2023 May 30;24(11):9486. doi: 10.3390/ijms24119486 (PMC10253367; doi:10.3390/ijms24119486)
Supplement: Supplementary file 1 [file ijms-24-09486-s001.zip › Table S2.tsv]

Pathway.identifier	Pathway.name	Entities.ratio	Entities.FDR
R-HSA-442755	Activation of NMDA receptors and postsynaptic events	0.0074474395307454	0.000154366643355885
R-HSA-399721	Glutamate binding, activation of AMPA receptors and synaptic plasticity	0.00257035523627496	0.00169534088987056
R-HSA-181431	Acetylcholine binding and downstream events	0.0011204112568378	0.141710672295919
R-HSA-977443	GABA receptor activation	0.00448164502735122	0.170672875898715
R-HSA-451326	Activation of kainate receptors upon glutamate binding	0.00224082251367561	0.170672875898715
R-HSA-181431	Acetylcholine binding and downstream events	0.0011204112568378	3.7782165037914e-05
R-HSA-442755	Activation of NMDA receptors and postsynaptic events	0.0074474395307454	0.0525626731886033
R-HSA-451326	Activation of kainate receptors upon glutamate binding	0.00224082251367561	0.167836414122903
R-HSA-399721	Glutamate binding, activation of AMPA receptors and synaptic plasticity	0.00257035523627496	0.205455511061401
R-HSA-977443	GABA receptor activation	0.00448164502735122	0.28619592999451
